# Supplementary material for: Influence of Genotypic and Environmental Factors on Tobacco Leaves Based on Metabolomics
Source: Life (Basel). 2022 Apr 15;12(4):590. doi: 10.3390/life12040590 (PMC9025834; doi:10.3390/life12040590)
Supplement: Supplementary file 1 [file life-12-00590-s001.zip]

Archive with 1 entries (1 files):
- life-1663505-supplementary.pdf
